# Supplementary material for: Canine-Inspired Chemometric Analysis of Volatile Organic Compounds in Urine Headspace to Distinguish Prostate Cancer in Mice and Men
Source: Cancers (Basel). 2023 Feb 20;15(4):1352. doi: 10.3390/cancers15041352 (PMC9954105; doi:10.3390/cancers15041352)
Supplement: Supplementary file 1 [file cancers-15-01352-s001.zip]

Archive with 1 entries (1 files):
- cancers-2150109-supplementary.pdf
